# Supplementary material for: Wound Lavage in Studies on Vital Pulp Therapy of Permanent Teeth with Carious Exposures: A Qualitative Systematic Review
Source: J Clin Med. 2020 Apr 1;9(4):984. doi: 10.3390/jcm9040984 (PMC7231275; doi:10.3390/jcm9040984)
Supplement: Supplementary file 1 [file jcm-09-00984-s001.zip]

Archive with 6 entries (4 files):
- jcm-746209-SI/
- jcm-746209-SI/Supplement material/
- jcm-746209-SI/Supplement material/Table S1.docx
- jcm-746209-SI/Supplement material/Table S2.docx
- jcm-746209-SI/Supplement material/Table S3.docx
- jcm-746209-SI/Supplement material/Table S4.docx
